# Supplementary material for: Association Between Physical Activity and the Risk of Burnout in Health Care Workers: Systematic Review
Source: JMIR Public Health Surveill. 2024 Mar 18;10:e49772. doi: 10.2196/49772 (PMC10985610; doi:10.2196/49772)
Supplement: Multimedia Appendix 4 [file publichealth_v10i1e49772_app4.xlsx]

## Sheet: Table S1
	Table S1 - Predictors adopted in bivariate analyses (others than Physical Activity)				35662794	33477093	8959173	34769927	31629625	26140116	24129866	22388107	33109674	31007909	34458908	32252444	35291244	32238512	31994410	30348454	33402769	no PMID	29690631	32667434	no PMID
Category Order	Categories	Issue	Notes	Number of adopting studies	Eckstein J, 2022	Hu Z., 2021	Goldberg R., 1996	Ajab S, 2021	Bin Dahmash A., 2020	Olson SM, 2014	Lebensohn P., 2013	Shanafelt T.D., 2012	Ng A.P.P., 2020	Vinnikov D., 2019	Vinnikov D., 2021	de la Cruz S.P., 2020	Ghoraishian M., 2022	Tiwari V, 2020	Reed L., 2020	Yang G., 2018	Panse N., 2020	Chokri A, 2021	McClafferty H, 2021	Alvares MEM, 2020	Feng S., 2018	TOTAL
1	Demography	Sex	Not distinguished between gender and sex	8				x	x					x	x	x						x		x		8
1	Demography	Age		7										x	x	x	x					x		x		7
1	Demography	Having a partner		6					x					x	x									x	x	6
1	Demography	Education	Education level	2											x											2
1	Demography	Children	Having children	2																					x	2
2	Health conditions	Sleeping hours		6				x	x	x													x		x	6
2	Health conditions	Trouble asleep	Trouble staying asleep	4			x				x												x			4
2	Health conditions	Physical fatigue	Using non referred tools (including a generic Fatigue Severity Scale / score)	4				x						x	x											4
2	Health conditions	Depression	Measured with the CES-D total (Center for Epidemiologic Studies Depression Scale) in 3423 and A2; General Health Questionnaire (GHQ) for measuring mental health [Goldberg, D.P.; Hillier, V.F. A scaled version of the General Health Questionnaire. Psychol. Med. 1979, 9, 139–145] - Depression Section	4							x					x							x			4
2	Health conditions	Trouble sleepling	Trouble sleeping at night	3			x																x			3
2	Health conditions	Body fat	Also including BMI	3			x			x																3
2	Health conditions	Preceived stress	Perceived stress measured with the Perceived Stress Scale [Cohen, S.; Kamarch, T.; Mermelstein, R. A global measure of perceived stress. J. Health Soc. Behav. 1983, 24, 385–396]	3							x												x			3
2	Health conditions	Sought psycotherapy	The HCW had sought psychotherapy	2			x																			2
2	Health conditions	Self-assessed BO	Self assessment of BO without standard measurement tools	2			x																			2
2	Health conditions	Weight		2			x																			2
2	Health conditions	Muskoloskeletal pain		2				x																		2
2	Health conditions	Quality of life - Physical Component	Measured through the SF-8 questionnaire [Ware JE, Kosinski M, Dewey JE, Gandek B. A Manual for Users of the SF-8 Health Survey. Lincoln RI: Quality Metric Inc., 2001; 4–19]	2											x											2
2	Health conditions	Quality of life - Mental Component	Measured through the SF-8 questionnaire [Ware JE, Kosinski M, Dewey JE, Gandek B. A Manual for Users of the SF-8 Health Survey. Lincoln RI: Quality Metric Inc., 2001; 4–19]	2											x											2
2	Health conditions	Mental Health - somatic symptoms	General Health Questionnaire (GHQ) for measuring mental health [Goldberg, D.P.; Hillier, V.F. A scaled version of the General Health Questionnaire. Psychol. Med. 1979, 9, 139–145] - Somatic Symptoms Section	2												x										2
2	Health conditions	Anxiety	General Health Questionnaire (GHQ) for measuring mental health [Goldberg, D.P.; Hillier, V.F. A scaled version of the General Health Questionnaire. Psychol. Med. 1979, 9, 139–145] - Anxiety Section	2												x										2
2	Health conditions	Social disfunction	General Health Questionnaire (GHQ) for measuring mental health [Goldberg, D.P.; Hillier, V.F. A scaled version of the General Health Questionnaire. Psychol. Med. 1979, 9, 139–145] - Social disfunction Section	2												x										2
3	Lifestyle	Alcohol	Either YES/NO or a measure of alcohol cunsumption in a time period	6			x				x			x	x			x								6
3	Lifestyle	Smoking	Either YES/NO or the number of equivalent cigarettes in a time period	4			x							x	x											4
3	Lifestyle	Leisure activities	Time spent in leisure activities (e.g., going to parties, cinemas, travel)	3													x				x					3
3	Lifestyle	Time with family/friends	Time spent with relatives and friends in a time window (e.g., per week)	2	x																					2
3	Lifestyle	Diet/nutrition behaviors	Measured through a section of the Arizona Lifestyle Inventory [Lebensohn, P.; Brooks, A.J.; Chen, M.K. A multi-dimensional integrative health measure to assess wellness behaviors—The Arizona lifestyle inventory. In Proceedings of the International Conference to Promote Resilience, Empathy and Well-Being in Health Care Professions (CENTILE 2017), Washington, DC, USA, 22–25 October 2017]	2																			x			2
3	Lifestyle	Mind-body/spiritual practices	Measured through a section of the Arizona Lifestyle Inventory [Lebensohn, P.; Brooks, A.J.; Chen, M.K. A multi-dimensional integrative health measure to assess wellness behaviors—The Arizona lifestyle inventory. In Proceedings of the International Conference to Promote Resilience, Empathy and Well-Being in Health Care Professions (CENTILE 2017), Washington, DC, USA, 22–25 October 2017]	2																			x			2
3	Lifestyle	Social support activities	Measured through a section of the Arizona Lifestyle Inventory [Lebensohn, P.; Brooks, A.J.; Chen, M.K. A multi-dimensional integrative health measure to assess wellness behaviors—The Arizona lifestyle inventory. In Proceedings of the International Conference to Promote Resilience, Empathy and Well-Being in Health Care Professions (CENTILE 2017), Washington, DC, USA, 22–25 October 2017]	2																			x			2
4	Personal attitude	Mindfulness	Nonjudgmental awareness and acceptance of one’s physical sensations, feelings, and thoughts in the present moment. Measured through validated questionnaires: - the Mindfulness Awareness Attention Scale [Brown KW, Ryan RM. The benefits of being present: Mindfulness and its role in psychological well-being. J Pers Soc Psychol. 2003;84:822–848.]; - the Freiberg Mindfulness Inventory (FMI) [Walach, H…	3	x																		x			3
4	Personal attitude	Stress coping - problem-focused	Brief COPE questtionnaire to measure the Individual capacity of coping with stressful situations [Carver, C.S. You want to measure coping but your protocol’s too long: Consider the brief COPE. Int. J. Behav. Med. 1997, 4, 92–100.] - Problem-focused coping section	2												x										2
4	Personal attitude	Stress coping - avoidance	Brief COPE questtionnaire to measure the Individual capacity of coping with stressful situations [Carver, C.S. You want to measure coping but your protocol’s too long: Consider the brief COPE. Int. J. Behav. Med. 1997, 4, 92–100.] - Avoidance coping section	2												x										2
4	Personal attitude	Emotional intelligence	Measured through the: - Interpersonal Reactivity Index (IRI) [Davis, M.H. Measuring individual differences in empathy: Evidence for a multidimensional approach. J. Pers. Soc. Psychol. 1983, 44, 113–126.] - Jefferson Empathy Scale (JES) [Hojat, M.; Mangione, S.; Nasca, T.J.; Cohen, M.J.M.; Gonnella, J.S.; Erdmann, J.B.; Veloski, J.; Magee, M. The Jefferson scale of physician empathy: Development a…	2																			x			2
4	Personal attitude	Mood	Measured through the Positive and Negative Affect Scale (PANAS) [Watson, D., Clark, L. A., & Tellegen, A. (1988). Development and validation of brief measures of positive and negative affect: the PANAS scales. Journal of personality and social psychology, 54(6), 1063].	2																			x			2
5	Work-Life Balance	Satisfaction with life	Either calculated through a had-hoc question on work/life balance ot with validated questionnaire: Satisfaction with Life Scale (SWLS) [A) Diener, E.; Emmons, R.A.; Larsen, R.J.; Griffin, S. The satisfaction with life scale. J. Pers. Assess. 1985, 49, 71–75. B) Pavot, W.; Diener, E. Review of the satisfaction with life scale. Psychol. Assess. 1993, 5, 164–172.]	4					x		x												x			4
5	Work-Life Balance	Supportive relationships	Presence of supportive relationships	4						x	x										x					4
5	Work-Life Balance	Barriers to Physical Activity	Barriers to regular physical activity (lack of time, lack of energy)	2						x																2
5	Work-Life Balance	Maintain regular Physical Activity	Perceived ability to maintain regular physical activity	2						x																2
5	Work-Life Balance	Fitness at work	Reported availability of fitness center at current work site	2						x																2
6	Work organization and environment	Time at work	Working time in a time window (e.g., per week)	8	x				x	x						x		x	x						x	8
6	Work organization and environment	Setting	Setting of practice (Public / Private)	4													x	x				x				4
6	Work organization and environment	Shifts frequency	Shift work is any work conducted outside of “normal” working hours (some specify only "night" shifts)	3			x	x																		3
6	Work organization and environment	Frequency of duty		3					x																x	3
6	Work organization and environment	Volume of work	Either general opinion of HCWs or collected as a quantitative ratio of HCWs (e.g., nurses) to bed or as number of encounters typically seen on call	3																	x				x	3
6	Work organization and environment	Personal protective equipment (PPE)	PPE at workplaxce	2				x																		2
6	Work organization and environment	BO in colleagues	Perceived burnout in fellows	2						x																2
6	Work organization and environment	Paid vacation	Number of days in a year	2														x								2
6	Work organization and environment	Consults	Time on consults	2																					x	2
6	Work organization and environment	Hospital typology		2																					x	2
6	Work organization and environment	Dissatisfaction with EHR	Not being happy with electronic health records (EHR)	2														x								2
6	Work organization and environment	Time with paperwork	Percentage of time completing paperwork	2															x							2
6	Work organization and environment	Satisfaction with teaching time	Insufficient time allotted for formalized teaching	2																	x					2
6	Work organization and environment	Organizational teaching attitude	Faculty interested in teaching	2																	x					2
6	Work organization and environment	Conflicts with colleagues		2																	x					2
6	Work organization and environment	Lack of support staff		2																	x					2
6	Work organization and environment	Quality of accommodation		2																	x					2
6	Work organization and environment	Work stress	Measured through the Work stress scale [ref not rpeorted in A2]	2																			x			2
7	Work profile	Work experience	Lenght of experience in years	8			x			x				x	x						x	x		x		8
7	Work profile	Role		5				x							x		x					x				5
7	Work profile	Practice EM / ICU	Practice clinical Emergency Medicine or Intensive Care Units	4			x									x								x		4
7	Work profile	Specialty		2	x																					2
7	Work profile	Involvement in surgical/non surgical procedures	Number of followed cases distinguished between surgical and non surgical	2															x							2
7	Work profile	Department	Typology of department	2																				x		2
7	Work profile	Education coherent with the role	For example, HCW without a postgraduate degree who worked in intensive care units	2																				x		2
8	Self perception at work	Fullfillemnt	Fullfillment score according to the professional fulfillment index (PFI) which captures happiness at work, sense of meaning at work, and professional self-sufficiency [https://link.springer.com/article/10.1007/s40596-017-0849-3]	3	x													x								3
8	Self perception at work	Satisfaction with subspecialty	Satisfaction with subspecialty services	3			x		x																	3
8	Self perception at work	Satisfaction with income		3			x		x																	3
8	Self perception at work	Intention to leave EM practice	The HCW has the intention to leave the practice in Emergency Medicine by a specified time period (e.g. in 10 years)	2			x																			2
8	Self perception at work	Empathy with EM	Would advise friend to do Emergency Medicine	2			x																			2
8	Self perception at work	Satisfaction with ancillary	Satisfaction with ancillary services	2			x																			2
8	Self perception at work	Satisfaction with career		2			x																			2
8	Self perception at work	Job involvement		2			x																			2
8	Self perception at work	Level of productivity	Measuderd through a self assessment score provided by the physicians	2			x																			2
8	Self perception at work	Appreciation from staff	Satisfaction with appreciation from hospital staff	2					x																	2
8	Self perception at work	Satisfaction with evaluation methods		2					x																	2

## Sheet: Table S2
	Table S2 - Predictors adopted in multivariable regression (others than Physical Activity)				35662794	33477093	8959173	34769927	31629625	26140116	24129866	22388107	33109674	31007909	34458908	32252444	35291244	32238512	31994410	30348454	33402769	no PMID	29690631	32667434	no PMID
Category Order	Categories	Issue	Notes	Number of adopting studies	Eckstein J, 2022	Hu Z., 2021	Goldberg R., 1996	Ajab S, 2021	Bin Dahmash A., 2020	Olson SM, 2014	Lebensohn P., 2013	Shanafelt T.D., 2012	Ng A.P.P., 2020	Vinnikov D., 2019	Vinnikov D., 2021	de la Cruz S.P., 2020	Ghoraishian M., 2022	Tiwari V, 2020	Reed L., 2020	Yang G., 2018	Panse N., 2020	Chokri A, 2021	McClafferty H, 2021	Alvares MEM, 2020	Feng S., 2018	TOTAL
1	Demography	Age		6		x			x				x							x				x		6
1	Demography	Sex	Not distinguished between gender and sex	6					x			x	x			x								x		6
1	Demography	Having a partner		4					x						x					x						4
1	Demography	Education	Education level	3											x					x						3
1	Demography	Children	Having children	2																x						2
2	Health conditions	Sleeping hours		4					x				x										x			4
2	Health conditions	Trouble sleepling	Trouble sleeping at night	3			x																x			3
2	Health conditions	Trouble asleep	Trouble staying asleep	3							x												x			3
2	Health conditions	Comorbidities		2		x																				2
2	Health conditions	Self-assessed BO	Self assessment of BO without standard measurement tools	2			x																			2
2	Health conditions	Recurred to Doctors	Having sought primary care provider in a specified period	2								x														2
2	Health conditions	Physical fatigue	Using non referred tools (including a generic Fatigue Severity Scale / score)	2											x											2
2	Health conditions	Quality of life - Mental Component	Measured through the SF-8 questionnaire [Ware JE, Kosinski M, Dewey JE, Gandek B. A Manual for Users of the SF-8 Health Survey. Lincoln RI: Quality Metric Inc., 2001; 4–19]	2											x											2
2	Health conditions	Quality of life - Physical Component	Measured through the SF-8 questionnaire [Ware JE, Kosinski M, Dewey JE, Gandek B. A Manual for Users of the SF-8 Health Survey. Lincoln RI: Quality Metric Inc., 2001; 4–19]	2											x											2
2	Health conditions	Anxiety	General Health Questionnaire (GHQ) for measuring mental health [Goldberg, D.P.; Hillier, V.F. A scaled version of the General Health Questionnaire. Psychol. Med. 1979, 9, 139–145] - Anxiety Section	2												x										2
2	Health conditions	Social disfunction	General Health Questionnaire (GHQ) for measuring mental health [Goldberg, D.P.; Hillier, V.F. A scaled version of the General Health Questionnaire. Psychol. Med. 1979, 9, 139–145] - Social disfunction Section	2												x										2
3	Lifestyle	Physical Activity	See Table 2 for details	13		x	x		x		x		x		x	x			x	x	x		x	x		13
3	Lifestyle	Alcohol	Either YES/NO or a measure of alcohol cunsumption in a time period	3			x				x															3
3	Lifestyle	Time with family/friends	Time spent with relatives and friends in a time window (e.g., per week)	2	x																					2
3	Lifestyle	Time outdoor in nature	Spending time outdoors in natural surroundings that have restorative effects on mental focus	2							x															2
3	Lifestyle	Interest in wellness promotion	Rated importance of each wellness promotion strategy	2								x														2
3	Lifestyle	Travelling	Doing at least one travel per year out of province	2																x						2
3	Lifestyle	Leisure activities	Time spent in leisure activities (e.g., going to parties, cinemas, travel)	2																	x					2
3	Lifestyle	Diet/nutrition behaviors	Measured through a section of the Arizona Lifestyle Inventory [Lebensohn, P.; Brooks, A.J.; Chen, M.K. A multi-dimensional integrative health measure to assess wellness behaviors—The Arizona lifestyle inventory. In Proceedings of the International Conference to Promote Resilience, Empathy and Well-Being in Health Care Professions (CENTILE 2017), Washington, DC, USA, 22–25 October 2017]	2																			x			2
4	Personal attitude	Mindfulness	Nonjudgmental awareness and acceptance of one’s physical sensations, feelings, and thoughts in the present moment. Measured through validated questionnaires: - the Mindfulness Awareness Attention Scale [Brown KW, Ryan RM. The benefits of being present: Mindfulness and its role in psychological well-being. J Pers Soc Psychol. 2003;84:822–848.]; - the Freiberg Mindfulness Inventory (FMI) [Walach, H…	2	x																					2
4	Personal attitude	Stress coping - avoidance	Brief COPE questtionnaire to measure the Individual capacity of coping with stressful situations [Carver, C.S. You want to measure coping but your protocol’s too long: Consider the brief COPE. Int. J. Behav. Med. 1997, 4, 92–100.] - Avoidance coping section	2												x										2
4	Personal attitude	Resilience	Personal qualities and skills that allow for an individual’s healthy/successful functioning or adaptation within the context of significant adversity or a disruptive life event, measured throughthe the Connor-Davidson Resilience Scale (CD-RISC) [Connor KM, Davidson JRT. Development of a new resil- ience scale: the ConnoreDavidson Resilience Scale (CD-RISC). Depress Anxiety 2003;18:76e82]	2																x						2
5	Work-Life Balance	Satisfaction with Life	Either calculated through a had-hoc question on work/life balance ot with validated questionnaire: Satisfaction with Life Scale (SWLS) [A) Diener, E.; Emmons, R.A.; Larsen, R.J.; Griffin, S. The satisfaction with life scale. J. Pers. Assess. 1985, 49, 71–75. B) Pavot, W.; Diener, E. Review of the satisfaction with life scale. Psychol. Assess. 1993, 5, 164–172.]	2					x																	2
5	Work organization and environment	Time at work	Working time in a time window (e.g., per week)	6	x	x						x	x						x							6
5	Work organization and environment	Volume of work	Either general opinion of HCWs or collected as a quantitative ratio of HCWs (e.g., nurses) to bed or as number of encounters typically seen on call	3		x															x					3
5	Work organization and environment	Frequency of duty		3		x			x																	3
5	Work organization and environment	Shifts frequency	Shift work is any work conducted outside of “normal” working hours (some specify only "night" shifts)	3			x					x														3
5	Work organization and environment	Hospital typology		2		x																				2
5	Work organization and environment	Paid vacation	Number of days in a year	2		x																				2
5	Work organization and environment	Setting	Setting of practice (Public / Private)	2									x													2
5	Work organization and environment	Time with paperwork	Percentage of time completing paperwork	2															x							2
5	Work organization and environment	Satisfaction with teaching time	Insufficient time allotted for formalized teaching	2																	x					2
5	Work organization and environment	Organizational teaching attitude	Faculty interested in teaching	2																	x					2
5	Work organization and environment	Conflicts with colleagues		2																	x					2
5	Work organization and environment	Lack of support staff		2																	x					2
5	Work organization and environment	Quality of accommodation		2																	x					2
5	Work organization and environment	Work stress	Measured through the Work stress scale [ref not rpeorted in A2]	2																			x			2
6	Work profile	Work experience	Lenght of experience in years	6		x													x		x	x		x		6
6	Work profile	Department	Typology of department	4		x						x												x		4
6	Work profile	Role		4		x														x		x				4
6	Work profile	Practice EM / ICU	Practice clinical Emergency Medicine or Intensive Care Units	3												x								x		3
6	Work profile	Specialty		2	x																					2
6	Work profile	Involvement in surgical/non surgical procedures	Number of followed cases distinguished between surgical and non surgical	2															x							2
6	Work profile	Research involvement	Number of research project in which the HCW is involved	2															x							2
6	Work profile	Income		2																x						2
6	Work profile	Education coherent with the role	For example, HCW without a postgraduate degree who worked in intensive care units	2																				x		2
7	Self perception at work	Satisfaction with subspecialty	Satisfaction with subspecialty services	3			x		x																	3
7	Self perception at work	Fullfillemnt	Fullfillment score according to the professional fulfillment index (PFI) which captures happiness at work, sense of meaning at work, and professional self-sufficiency [https://link.springer.com/article/10.1007/s40596-017-0849-3]	2	x																					2
7	Self perception at work	Intention to leave EM practice	The HCW has the intention to leave the practice in Emergency Medicine by a specified time period (e.g. in 10 years)	2			x																			2
7	Self perception at work	Satisfaction with career		2			x																			2
7	Self perception at work	Job involvement		2			x																			2
7	Self perception at work	Level of productivity	Measuderd through a self assessment score provided by the physicians	2			x																			2
7	Self perception at work	Appreciation from staff	Satisfaction with appreciation from hospital staff	2					x																	2
